# Supplementary material for: Diffusion of Lexical Change in Social Media
Source: PLoS One. 2014 Nov 19;9(11):e113114. doi: 10.1371/journal.pone.0113114 (PMC4237389; doi:10.1371/journal.pone.0113114)
Supplement: File S1 — Appendix S1-S3, Table S1 and Software S1. Appendix S1. Term list. List of all words considered in our main analysis. Appendix S2. Term examples. Examples for each term considered in our analysis. Appendix S3. Data Procedures. Description of the procedures used for data processing, including Twitter data acquisition, geocoding, content filtering, word filtering, and text processing. Table S1. Term annotations. Tab-separated file describing annotations of each term as entities, foreign-language, or acceptable for analysis. Software S1. Preprocessing software. Source code for data preprocessing. (ZIP) [file pone.0113114.s001.zip]

Archive with 6 entries (5 files):
- supp_for_upload/
- supp_for_upload/Appendix_S1_Term_List.pdf
- supp_for_upload/Appendix_S2_Term_Examples.html
- supp_for_upload/Appendix_S3_Data_Procedures.pdf
- supp_for_upload/Software_S1_Preprocessing_Pipeline.zip
- supp_for_upload/Table_S1_Term_Annotations.tsv
