# Supplementary material for: Diffusion of Lexical Change in Social Media
Source: PLoS One. 2014 Nov 19;9(11):e113114. doi: 10.1371/journal.pone.0113114 (PMC4237389; doi:10.1371/journal.pone.0113114)
Supplement: File S1 — Appendix S1-S3, Table S1 and Software S1. Appendix S1. Term list. List of all words considered in our main analysis. Appendix S2. Term examples. Examples for each term considered in our analysis. Appendix S3. Data Procedures. Description of the procedures used for data processing, including Twitter data acquisition, geocoding, content filtering, word filtering, and text processing. Table S1. Term annotations. Tab-separated file describing annotations of each term as entities, foreign-language, or acceptable for analysis. Software S1. Preprocessing software. Source code for data preprocessing. (ZIP) [file pone.0113114.s001.zip › supp_for_upload/Table_S1_Term_Annotations.tsv]

# nameanno.tsv -- this contains the annotations of 4854 words.
# There are four tab-separated columns:
# 1. the annotation, one of:
# GOODWORD: a word to use for later analysis
# NONENG: non-English
# ENTITY: a name
# OTHERISSUE: a word with some other issue, such as being a number
# UNCLEAR: we could not decide
# 2. the word, lowercased
# 3. the word's overall frequency rank, where 1 is the most common.
# 4. the hierarchical word cluster, as a binary string, from Owoputi et al.
# 2013 (same as http://www.ark.cs.cmu.edu/TweetNLP/cluster_viewer.html).
# Blank if the word does not appear in those clusters.
GOODWORD	shee	10885	0001110
GOODWORD	u've	10363	0001111
GOODWORD	uve	10577	0001111
GOODWORD	jut	12530	0010100
GOODWORD	jsut	21810	0010100
GOODWORD	jux	27545	0010100
GOODWORD	jus	769	0010100
GOODWORD	iaint	16217	001010100
GOODWORD	aiint	23853	001010100
GOODWORD	ainn	36875	001010100
GOODWORD	ain't	405	001010100
GOODWORD	aint	444	001010100
GOODWORD	mustve	13292	001010101
GOODWORD	shuda	14219	001010101
GOODWORD	wuda	17152	001010101
GOODWORD	shudda	17541	001010101
GOODWORD	wudda	18853	001010101
GOODWORD	shulda	20574	001010101
GOODWORD	wulda	25465	001010101
GOODWORD	shouldve	4540	001010101
GOODWORD	wouldve	4881	001010101
GOODWORD	couldve	6831	001010101
GOODWORD	nevr	14098	001010110
GOODWORD	neva	1809	001010110
GOODWORD	evr	13624	001010111
GOODWORD	evar	22459	001010111
GOODWORD	eva	2809	001010111
GOODWORD	onli	15121	00101100
GOODWORD	eem	26295	00101101
GOODWORD	evn	9815	00101101
GOODWORD	realli	20752	00101110
GOODWORD	alrdy	15904	0010111100
GOODWORD	allready	21138	0010111100
GOODWORD	cuda	22904	0010111100
GOODWORD	alreadyy	9002	0010111100
GOODWORD	offically	11053	001011110110
GOODWORD	finaly	18293	001011110111
GOODWORD	uma	11464	001011111001
UNCLEAR	1+1	20186	001011111001
GOODWORD	ion	3128	001011111001
GOODWORD	casually	17429	001011111010
GOODWORD	obvi	14097	0010111110111
GOODWORD	deadass	4729	0010111110111
GOODWORD	alwayz	11824	001011111110
GOODWORD	alwys	23511	001011111110
GOODWORD	definetly	12043	001011111111
GOODWORD	defiantly	12321	001011111111
GOODWORD	definitly	15950	001011111111
GOODWORD	definately	6818	001011111111
NONENG	gana	16062	0011000
GOODWORD	qonna	19763	0011000
GOODWORD	trynaa	18335	0011001
GOODWORD	fenna	25964	0011001
GOODWORD	bouta	2963	0011001
GOODWORD	gne	7857	0011001
GOODWORD	fina	8931	0011001
GOODWORD	letss	10515	0011010
GOODWORD	letz	18676	0011010
GOODWORD	u'd	11606	00110110
GOODWORD	iwanna	14304	001101110
GOODWORD	imaa	15750	001101110
GOODWORD	u'll	5611	0011011110
GOODWORD	culd	10964	00111000
GOODWORD	cld	11296	00111000
GOODWORD	cud	4589	00111000
GOODWORD	shud	3958	001110100
GOODWORD	shld	7792	001110100
GOODWORD	shuld	8547	001110100
GOODWORD	mite	3808	00111010110
GOODWORD	wud	3592	001110110
GOODWORD	wld	7022	001110110
GOODWORD	wuld	8704	001110110
GOODWORD	iont	13001	00111100
GOODWORD	dn't	25806	00111100
GOODWORD	wudnt	10044	0011110111
GOODWORD	shudnt	14600	0011110111
GOODWORD	wuldnt	20484	0011110111
GOODWORD	wldnt	21021	0011110111
GOODWORD	shldnt	29286	0011110111
GOODWORD	kant	10188	00111110
GOODWORD	cudnt	11576	00111110
GOODWORD	culdnt	22187	00111110
GOODWORD	cldnt	22796	00111110
GOODWORD	hafta	15822	001111110
GOODWORD	qotta	17046	001111111
GOODWORD	knoo	6713	010001000
GOODWORD	noe	7695	010001000
GOODWORD	warmers	22204	010001010110
GOODWORD	excite	12174	010001010111
GOODWORD	beleive	19930	010001011101
GOODWORD	gaf	17108	0100010111100
GOODWORD	4get	5825	01000101111011
GOODWORD	memba	15381	0100010111111
GOODWORD	rememba	16845	0100010111111
GOODWORD	luv	1115	010001100
GOODWORD	luvv	15963	010001100
GOODWORD	nominate	16874	0100011010
GOODWORD	h8	11038	0100011011
GOODWORD	thnk	6102	010001110
GOODWORD	thght	30580	01000111100
GOODWORD	4got	5929	010001111010
GOODWORD	thk	22856	01000111110
GOODWORD	quess	19087	0100011111110
GOODWORD	gotchuu	20038	0100011111111
GOODWORD	swea	20540	0100011111111
GOODWORD	hav	3617	0100100
GOODWORD	qot	11213	010011000
GOODWORD	favorited	16384	0100110010
GOODWORD	hadd	12380	0100110011
GOODWORD	aced	15113	010011010101
GOODWORD	pre-ordered	19440	010011010101
GOODWORD	preordered	21855	010011010101
GOODWORD	copped	7819	010011010101
GOODWORD	missd	20695	010011010111
GOODWORD	askd	14410	010011011000
GOODWORD	tol	12384	010011011001
GOODWORD	bbm'd	19264	010011011001
GOODWORD	calld	14532	010011011100
GOODWORD	startd	22827	0100110111101
GOODWORD	sed	6513	0100111000
GOODWORD	knos	18451	010011101101
GOODWORD	knws	18485	010011101101
GOODWORD	forgives	18136	010011101111
GOODWORD	luvs	9251	010011101111
GOODWORD	warms	16548	01001111111
GOODWORD	heats	11229	01010000000
GOODWORD	wlk	17105	010100000100
GOODWORD	plow	17620	010100000101
GOODWORD	swerve	12859	010100000111
GOODWORD	re-up	16222	010100000111
GOODWORD	beez	15302	01010000101
GOODWORD	hangout	4691	010100001110
GOODWORD	livee	10663	010100010
GOODWORD	workn	11959	01010001101
GOODWORD	wrkin	12875	01010001101
GOODWORD	wrkn	14627	01010001101
GOODWORD	workin	1472	01010001101
GOODWORD	wrking	19488	01010001101
GOODWORD	sittn	13842	01010001110
GOODWORD	sittin	1974	01010001110
GOODWORD	stayn	19771	01010001110
GOODWORD	layin	3142	01010001110
GOODWORD	stayin	3741	01010001110
GOODWORD	standin	8248	01010001110
GOODWORD	mobbin	10102	01010001111
GOODWORD	mackin	12718	01010001111
GOODWORD	arguin	13045	01010001111
GOODWORD	chillaxin	15795	01010001111
GOODWORD	otp	15932	01010001111
GOODWORD	grillin	16517	01010001111
GOODWORD	chattin	17270	01010001111
GOODWORD	flirtin	17287	01010001111
GOODWORD	cashin	20353	01010001111
GOODWORD	checkn	22882	01010001111
GOODWORD	checkin	4431	01010001111
GOODWORD	cuddling	5241	01010001111
GOODWORD	relaxin	7277	01010001111
GOODWORD	steppin	8836	01010001111
GOODWORD	dealin	9433	01010001111
GOODWORD	gearing	13488	0101001010
GOODWORD	waken	14198	0101001010
GOODWORD	wakin	4714	0101001010
GOODWORD	snuggled	16774	0101001011
GOODWORD	racked	21514	0101001011
GOODWORD	fukked	22624	0101001011
GOODWORD	turnt	5008	0101001011
GOODWORD	chk	13087	0101001100
GOODWORD	checc	22512	0101001100
GOODWORD	shouts	5513	01010011011
GOODWORD	matata	22221	01010011100
GOODWORD	occupy	10274	010100111111
GOODWORD	pre-order	16269	010100111111
GOODWORD	preorder	16416	010100111111
GOODWORD	d/l	30442	010100111111
GOODWORD	nano	15565	010101000010
GOODWORD	sync	6725	010101000010
GOODWORD	conditioned	20633	010101000011
GOODWORD	shun	16152	01010100010
GOODWORD	twug	33631	01010100010
GOODWORD	punt	10373	010101000110
GOODWORD	scramble	14575	010101000110
GOODWORD	flee	14979	010101000110
GOODWORD	slander	16252	010101000110
GOODWORD	draw	2932	010101000110
GOODWORD	sweep	5938	010101000110
GOODWORD	reboot	10790	010101000111
GOODWORD	sabotage	19612	010101000111
GOODWORD	spill	5365	010101000111
GOODWORD	wobble	13723	01010100100
GOODWORD	swim	2574	01010100100
GOODWORD	dougie	4693	01010100100
GOODWORD	twerk	7119	01010100100
GOODWORD	tango	9513	01010100100
GOODWORD	pik	14280	010101001010
GOODWORD	mute	5371	010101001010
GOODWORD	twitt	11679	01010100110
GOODWORD	twitvid	22014	01010100110
GOODWORD	twit	2614	01010100110
ENTITY	twitpic	2822	01010100110
ENTITY	butthead	15506	010101001110
GOODWORD	knit	16920	010101001110
GOODWORD	dribble	17116	010101001110
ENTITY	tiaras	21209	010101001110
GOODWORD	fite	22702	010101001110
GOODWORD	shovel	9288	010101001110
GOODWORD	fling	14873	0101010011110
GOODWORD	subtweet	5295	01010100111110
GOODWORD	fuxx	22116	01010100111111
GOODWORD	hitt	18292	01010101000
GOODWORD	bodied	12129	01010101001
GOODWORD	toot	8944	01010101010
GOODWORD	mow	11604	010101010111
GOODWORD	go2	26449	010101010111
GOODWORD	kall	12245	010101011110
GOODWORD	textt	19541	010101011111
GOODWORD	sext	19786	010101011111
GOODWORD	gtf	10147	010101101
GOODWORD	fugg	12499	010101101
GOODWORD	fcuk	13818	010101101
GOODWORD	smooches	13300	010101110
GOODWORD	winks	16533	010101110
GOODWORD	sniffles	18468	010101110
GOODWORD	sadface	18802	010101110
GOODWORD	mjb	19533	010101110
GOODWORD	pouts	20444	010101110
GOODWORD	faints	21552	010101110
GOODWORD	squee	23781	010101110
GOODWORD	shruggs	25291	010101110
GOODWORD	kanyeshrug	26959	010101110
GOODWORD	sideeye	27937	010101110
GOODWORD	grins	30698	010101110
GOODWORD	pause	3205	010101110
GOODWORD	shrugs	3350	010101110
GOODWORD	wink	4211	010101110
GOODWORD	shrug	4803	010101110
GOODWORD	ahem	8863	010101110
GOODWORD	holla	1330	010110010010
GOODWORD	cosign	15332	010110010010
GOODWORD	co-sign	20826	010110010010
GOODWORD	syh	27122	010110010010
GOODWORD	hmu	2750	010110010010
GOODWORD	fwm	7463	010110010010
GOODWORD	likey	10759	010110010011
GOODWORD	laff	15604	010110010011
GOODWORD	muero	23687	010110010011
GOODWORD	clinch	23100	01011001010
GOODWORD	transform	12419	010110011011
GOODWORD	decorate	14161	010110011011
GOODWORD	reinstall	20491	010110011011
GOODWORD	install	5819	010110011011
GOODWORD	tackle	6891	010110011011
GOODWORD	discover	7252	0101100111010
GOODWORD	violate	11078	0101100111101
GOODWORD	deactivate	21455	0101100111101
GOODWORD	followback	7727	010110100
GOODWORD	qet	10969	010110110
GOODWORD	takee	18590	0101101111011
GOODWORD	makee	16820	010110111110
GOODWORD	giv	9103	01011011111100
GOODWORD	qo	10594	0101111010
GOODWORD	kum	15309	0101111011
GOODWORD	kome	21403	0101111011
GOODWORD	waiit	19124	010111110
GOODWORD	elses	7559	0101111110
GOODWORD	happn	25495	01011111111
GOODWORD	i`m	32527	011000000
GOODWORD	iim	12623	011000001
GOODWORD	u're	12514	011000010
GOODWORD	something's	10439	0110000111
GOODWORD	iits	23841	0110001010
GOODWORD	itz	7123	0110001010
GOODWORD	nothing's	14008	0110001011
GOODWORD	everything's	9047	0110001011
GOODWORD	datz	12203	011000110
GOODWORD	dass	18424	011000110
GOODWORD	thatz	18648	011000110
GOODWORD	thas	5492	011000110
GOODWORD	watz	10749	0110001110
GOODWORD	wats	1196	0110001110
GOODWORD	whas	14249	0110001110
GOODWORD	whatss	18098	0110001110
GOODWORD	whatz	18924	0110001110
GOODWORD	wutz	27637	0110001110
GOODWORD	whts	7143	0110001110
GOODWORD	wuts	8505	0110001110
GOODWORD	wutchu	33477	0110001111
GOODWORD	watchu	6837	0110001111
GOODWORD	nobody's	7518	0110001111
GOODWORD	feelin	1085	011001001110
GOODWORD	soundin	14262	011001001110
GOODWORD	smellin	8142	011001001110
GOODWORD	feeln	9800	011001001110
GOODWORD	dressin	18305	0110010011111
GOODWORD	wus	11986	0110010110
GOODWORD	wass	4636	0110010110
GOODWORD	wuz	7024	0110010110
GOODWORD	waz	9357	0110010110
NONENG	iis	13727	011001100
GOODWORD	izz	21073	011001100
GOODWORD	;s	22713	011001100
GOODWORD	iz	4483	011001100
GOODWORD	buhh	16377	011010000
GOODWORD	pero	3137	011010000
GOODWORD	i.e	22446	011010001100
GOODWORD	esp	4303	011010001100
GOODWORD	i.e.	9526	011010001100
GOODWORD	iwant	14629	0110100011010
GOODWORD	gimmie	8038	0110100011010
GOODWORD	imiss	12002	0110100011011
GOODWORD	whys	18960	0110100011011
GOODWORD	ilovee	24524	0110100011011
GOODWORD	evrytime	23969	011010001110
GOODWORD	sumtimes	6600	011010001110
GOODWORD	iguess	13317	0110100011110
GOODWORD	mayb	5071	0110100011110
GOODWORD	altho	18211	0110100011111
GOODWORD	methinks	21801	0110100011111
GOODWORD	becuase	18936	01101001010
GOODWORD	b/c	3066	01101001010
GOODWORD	wheneva	16298	01101001011
GOODWORD	eventhough	19172	01101001011
GOODWORD	kause	32067	01101001011
GOODWORD	bcuz	4105	01101001011
GOODWORD	becuz	4865	01101001011
GOODWORD	what're	15499	0110100110
GOODWORD	iif	22716	0110100111
GOODWORD	it-	14815	011010100
GOODWORD	dhat	10773	011010101
GOODWORD	thiis	16678	011010101
GOODWORD	dhis	20916	011010101
GOODWORD	thiz	26435	011010101
GOODWORD	thys	44575	011010101
GOODWORD	whr	13429	0110101111110
GOODWORD	wher	12305	01101011111110
GOODWORD	whut	17409	01101011111110
GOODWORD	weneva	18992	01101011111110
GOODWORD	waht	21558	01101011111110
GOODWORD	wut	3873	01101011111110
GOODWORD	wha	5922	01101011111110
GOODWORD	yy	9680	01101011111111
GOODWORD	veryy	15028	01101100000
GOODWORD	absolutly	21569	011011000100
GOODWORD	legitimately	14601	011011000101
GOODWORD	awkwardly	14876	011011000101
GOODWORD	completly	18748	011011000101
GOODWORD	uber	3746	011011000110
GOODWORD	fuggin	10656	01101100111
GOODWORD	fuccin	11247	01101100111
GOODWORD	fukkin	11387	01101100111
GOODWORD	f*ckin	15301	01101100111
GOODWORD	f-ing	16188	01101100111
GOODWORD	f'in	18317	01101100111
GOODWORD	effn	22460	01101100111
GOODWORD	mf'n	25727	01101100111
GOODWORD	effin	3378	01101100111
GOODWORD	f'n	7675	01101100111
GOODWORD	flippin	7936	01101100111
GOODWORD	s0	28948	0110110110
GOODWORD	liike	12256	011011100
GOODWORD	liek	22683	011011100
GOODWORD	lk	9712	011011100
GOODWORD	boutt	17431	0110111011
GOODWORD	havn	13348	011011111000
GOODWORD	havin	1610	011011111000
GOODWORD	beinq	21770	011011111010
GOODWORD	get'n	28581	011011111011
GOODWORD	gettn	4421	011011111011
GOODWORD	follown	25877	0110111111000
GOODWORD	followin	3582	0110111111000
GOODWORD	telln	11596	0110111111001
GOODWORD	calln	13204	0110111111001
GOODWORD	stalkin	14185	0110111111001
GOODWORD	askn	14316	0110111111001
GOODWORD	killn	15637	0110111111001
GOODWORD	answerin	15754	0110111111001
GOODWORD	teachin	16862	0110111111001
GOODWORD	unfollowin	20122	0110111111001
GOODWORD	callin	2072	0110111111001
GOODWORD	ignorin	21724	0110111111001
GOODWORD	judgin	23293	0110111111001
GOODWORD	testin	23513	0110111111001
GOODWORD	bbm'n	24551	0110111111001
GOODWORD	lettn	24958	0110111111001
GOODWORD	askin	2789	0110111111001
GOODWORD	lettin	4617	0110111111001
GOODWORD	helpin	7902	0110111111001
GOODWORD	treatin	9012	0110111111001
GOODWORD	stoppin	10761	01101111110100
GOODWORD	stealin	11610	01101111110100
GOODWORD	chargin	15844	01101111110100
GOODWORD	skippin	17404	01101111110100
GOODWORD	guarding	19977	01101111110100
GOODWORD	leavn	20088	01101111110100
GOODWORD	leavin	3124	01101111110100
GOODWORD	payin	5228	01101111110100
GOODWORD	droppin	5450	01101111110100
GOODWORD	updating	5582	01101111110100
GOODWORD	losin	8392	01101111110100
GOODWORD	changin	8903	01101111110100
GOODWORD	touchin	11420	01101111110101
GOODWORD	settin	13593	01101111110101
GOODWORD	rubbin	13660	01101111110101
GOODWORD	lickin	14341	01101111110101
GOODWORD	tearin	14353	01101111110101
GOODWORD	postin	14576	01101111110101
GOODWORD	switchin	15621	01101111110101
GOODWORD	choppin	15903	01101111110101
GOODWORD	scratchin	16841	01101111110101
GOODWORD	hittn	16999	01101111110101
GOODWORD	shuttin	17660	01101111110101
GOODWORD	clockin	19082	01101111110101
GOODWORD	puttn	19677	01101111110101
GOODWORD	feedin	20784	01101111110101
GOODWORD	addin	21208	01101111110101
GOODWORD	hittin	2364	01101111110101
GOODWORD	keepn	24635	01101111110101
GOODWORD	carryin	25113	01101111110101
GOODWORD	puttin	2763	01101111110101
GOODWORD	givin	3127	01101111110101
GOODWORD	throwin	4437	01101111110101
GOODWORD	showin	4712	01101111110101
GOODWORD	holdin	5159	01101111110101
GOODWORD	cuttin	5522	01101111110101
GOODWORD	pickin	6170	01101111110101
GOODWORD	bringin	6543	01101111110101
GOODWORD	catchin	7369	01101111110101
GOODWORD	breakin	7385	01101111110101
GOODWORD	pushin	7428	01101111110101
GOODWORD	usin	8291	01101111110101
GOODWORD	sendin	8482	01101111110101
GOODWORD	tackling	19100	01101111110110
GOODWORD	installing	9523	01101111110110
GOODWORD	takn	15799	011011111101110
GOODWORD	takin	1589	011011111101110
GOODWORD	expectin	21307	011011111101110
GOODWORD	wearin	4010	011011111101110
GOODWORD	despicable	12268	011011111101111
GOODWORD	makin	1301	011011111101111
GOODWORD	makn	15615	011011111101111
GOODWORD	buyin	6132	011011111101111
GOODWORD	watchinq	17279	0110111111100
GOODWORD	watch'n	32138	0110111111100
GOODWORD	watchn	5175	0110111111100
GOODWORD	watchin	989	0110111111100
GOODWORD	findin	14800	01101111111010
GOODWORD	hearin	7941	01101111111010
GOODWORD	coppin	11997	01101111111011
GOODWORD	smashin	12397	01101111111011
GOODWORD	likin	12564	01101111111011
GOODWORD	luvin	13853	01101111111011
GOODWORD	grabbin	14826	01101111111011
GOODWORD	draggin	17722	01101111111011
GOODWORD	surfin	17811	01101111111011
GOODWORD	celebratin	19359	01101111111011
GOODWORD	rockn	21341	01101111111011
GOODWORD	downloadin	23062	01101111111011
GOODWORD	readin	6990	01101111111011
GOODWORD	enjoyin	7861	01101111111011
GOODWORD	blastin	8008	01101111111011
GOODWORD	doinn	13383	0110111111110
GOODWORD	doinq	16835	0110111111110
GOODWORD	doiin	18306	0110111111110
GOODWORD	duin	31872	0110111111110
GOODWORD	doin	634	0110111111110
GOODWORD	drinkn	13659	01101111111110
GOODWORD	cravin	15215	01101111111110
GOODWORD	bakin	17292	01101111111110
GOODWORD	eattin	17359	01101111111110
GOODWORD	cookn	20689	01101111111110
GOODWORD	eatin	2324	01101111111110
GOODWORD	drinkin	2668	01101111111110
GOODWORD	cookin	3265	01101111111110
GOODWORD	grilling	9869	01101111111110
GOODWORD	mert	20246	011100011
GOODWORD	mehh	11385	01110010
GOODWORD	mhe	32482	01110010
GOODWORD	yurself	23209	0111001110
GOODWORD	urself	2354	0111001110
GOODWORD	yaself	5480	0111001110
GOODWORD	hym	25990	01110011110
GOODWORD	ypu	23552	01110100
GOODWORD	yeen	16379	011101010
GOODWORD	ya'll	2606	011101010
GOODWORD	yall	541	011101010
GOODWORD	y'all	732	011101010
GOODWORD	juu	15955	011101011
GOODWORD	iget	17224	011101011
GOODWORD	yoy	17865	011101011
GOODWORD	yhuu	27019	011101011
GOODWORD	y0u	34176	011101011
GOODWORD	yhu	7924	011101011
GOODWORD	iit	10779	01110110
GOODWORD	iht	26212	01110110
GOODWORD	yurs	19225	01110111000
GOODWORD	urs	2771	01110111000
GOODWORD	everythin	10408	01110111001
GOODWORD	evrything	15618	01110111001
GOODWORD	everythng	26879	01110111001
GOODWORD	nuthn	16295	01110111010
GOODWORD	nothn	16520	01110111010
GOODWORD	nuthing	17184	01110111010
GOODWORD	nthn	17397	01110111010
GOODWORD	nutin	25899	01110111010
GOODWORD	nuttn	26078	01110111010
GOODWORD	nun	3079	01110111010
GOODWORD	nutn	30925	01110111010
GOODWORD	nuthin	4828	01110111010
GOODWORD	nuttin	5231	01110111010
GOODWORD	nuffin	6689	01110111010
GOODWORD	sumthn	10694	011101110110
GOODWORD	sumtin	13256	011101110110
GOODWORD	suttin	14502	011101110110
GOODWORD	somethn	20728	011101110110
GOODWORD	smthn	28835	011101110110
GOODWORD	summin	30870	011101110110
GOODWORD	sumthin	3229	011101110110
GOODWORD	sumthing	6118	011101110110
GOODWORD	anythin	11415	011101110111
GOODWORD	nething	13827	011101110111
GOODWORD	ne1	18286	0111011110
GOODWORD	nebody	25424	0111011110
GOODWORD	any1	5187	0111011110
GOODWORD	some1	3583	01110111110
GOODWORD	sum1	4366	01110111110
GOODWORD	sumone	8502	01110111110
GOODWORD	evrybody	16540	011101111110
GOODWORD	evry1	16737	011101111110
GOODWORD	evryone	18417	011101111110
GOODWORD	everyonee	18489	011101111110
GOODWORD	evrybdy	32856	011101111110
GOODWORD	every1	3497	011101111110
ENTITY	rocsi	13167	011101111111
GOODWORD	whoeva	14371	011101111111
ENTITY	joseline	19245	011101111111
GOODWORD	meeka	21133	011101111111
ENTITY	yandy	23621	011101111111
GOODWORD	oomfs	26389	011101111111
GOODWORD	oomf	3014	011101111111
GOODWORD	no1	5681	011101111111
GOODWORD	feenin	12659	01111000010
GOODWORD	searchin	16651	01111000010
GOODWORD	rootin	18019	01111000010
GOODWORD	waitin	1950	01111000010
GOODWORD	waitn	9629	01111000010
GOODWORD	look'n	32381	01111000011
GOODWORD	lookn	6149	01111000011
GOODWORD	commin	10063	01111000100
GOODWORD	comin	1122	01111000100
GOODWORD	cummin	12486	01111000100
GOODWORD	comn	17604	01111000100
GOODWORD	upgrading	12724	0111100010101
GOODWORD	plannin	12769	0111100010101
GOODWORD	startn	16489	0111100010101
GOODWORD	startin	3451	0111100010101
GOODWORD	omw	2120	0111100010110
GOODWORD	enroute	23733	0111100010110
GOODWORD	headin	4701	0111100010110
GOODWORD	s/0	13942	0111100010111
GOODWORD	s\o	19582	0111100010111
GOODWORD	s|o	23565	0111100010111
GOODWORD	shoutouts	7885	0111100010111
GOODWORD	s/o	956	0111100010111
GOODWORD	stickin	12353	011110001101
GOODWORD	fixin	13272	011110001101
GOODWORD	rushin	18336	011110001101
GOODWORD	goiin	19938	011110001101
GOODWORD	qoinq	20832	011110001101
GOODWORD	qoin	20960	011110001101
GOODWORD	crackn	25696	011110001101
GOODWORD	movin	3179	011110001101
GOODWORD	crackin	4210	011110001101
GOODWORD	shakin	5081	011110001101
GOODWORD	jumpin	5634	011110001101
GOODWORD	listenin	3376	0111100011100
GOODWORD	willin	15836	0111100011111
GOODWORD	sposed	18969	0111100011111
GOODWORD	refering	22941	0111100011111
GOODWORD	deactivated	16111	0111100100000
GOODWORD	cooled	21793	0111100100000
GOODWORD	mowed	22350	0111100100000
GOODWORD	wastin	15608	01111001000010
GOODWORD	spendin	9328	01111001000010
GOODWORD	muted	15968	01111001000011
GOODWORD	dvr'd	18476	01111001000011
GOODWORD	violated	9088	01111001000011
GOODWORD	graduated	4073	0111100100011
GOODWORD	dunked	11881	011110010010
GOODWORD	bugged	13905	011110010010
GOODWORD	swagged	14654	011110010010
GOODWORD	ducked	15370	011110010010
GOODWORD	fouled	15884	011110010010
GOODWORD	walkd	25179	011110010010
GOODWORD	biked	26258	011110010010
GOODWORD	rained	7777	011110010010
GOODWORD	swept	9822	011110010010
GOODWORD	lookd	19659	0111100100110
GOODWORD	swam	17231	0111100100111
GOODWORD	bullied	16878	011110010100
GOODWORD	benched	20405	011110010100
GOODWORD	sacked	20586	011110010100
GOODWORD	nominated	9158	011110010100
GOODWORD	ranked	9441	0111100101010
GOODWORD	snowed	7511	0111100101011
GOODWORD	unplugged	14156	0111100101101
GOODWORD	launched	14969	0111100101101
GOODWORD	installed	6457	0111100101101
GOODWORD	leaked	8448	0111100101101
GOODWORD	hosted	6972	01111001011110
GOODWORD	subtweeted	16742	01111001011111
GOODWORD	stung	17523	01111001011111
GOODWORD	hoed	20416	01111001011111
GOODWORD	sampled	21425	01111001011111
GOODWORD	playd	28322	01111001011111
GOODWORD	wantd	16940	0111100110110
GOODWORD	4ward	18481	011110011110
GOODWORD	outtie	17211	011110100001
GOODWORD	singlee	22159	011110100001
GOODWORD	starvin	7554	011110100001
GOODWORD	preggers	14977	011110100010
GOODWORD	siick	15234	011110100010
GOODWORD	sauced	15338	011110100010
GOODWORD	preg	19902	011110100010
GOODWORD	sunburnt	20658	011110100010
GOODWORD	sunburned	20667	011110100010
GOODWORD	faded	3993	011110100010
GOODWORD	maad	10958	011110100011
GOODWORD	tite	13543	011110100011
GOODWORD	madd	2981	011110100011
GOODWORD	od	3854	011110100011
GOODWORD	odee	6549	011110100011
GOODWORD	dissapointed	12663	01111010010
GOODWORD	dgaf	13155	01111010010
GOODWORD	appalled	15284	01111010010
GOODWORD	embarassed	15826	01111010010
GOODWORD	butthurt	26016	01111010010
GOODWORD	suprised	8498	01111010010
GOODWORD	xcited	27664	011110100111
GOODWORD	complainin	12694	01111010100
GOODWORD	talm	13291	01111010100
GOODWORD	braggin	17853	01111010100
GOODWORD	talkinq	21873	01111010100
GOODWORD	talk'n	35823	01111010100
GOODWORD	talkn	4742	01111010100
GOODWORD	bitching	6312	01111010100
GOODWORD	tlkn	6647	01111010100
GOODWORD	thinkin	1307	011110101010
GOODWORD	thnkn	22721	011110101010
GOODWORD	speakin	6433	011110101010
GOODWORD	talmbout	12940	011110101011
GOODWORD	forgettin	17037	011110101011
GOODWORD	claimin	17760	011110101011
GOODWORD	jokin	9470	011110101011
GOODWORD	dunno	2976	011110101100
GOODWORD	pondering	13136	011110101101
GOODWORD	debatin	21775	011110101101
GOODWORD	wonderin	7709	011110101101
GOODWORD	guessin	12526	0111101011110
GOODWORD	hopin	7851	01111010111110
GOODWORD	knowin	5169	01111010111111
GOODWORD	baq	11169	01111011000
GOODWORD	bakk	11518	01111011000
GOODWORD	bak	2878	01111011000
GOODWORD	bac	4380	01111011000
GOODWORD	bacc	8009	01111011000
GOODWORD	rite	1291	01111011010
GOODWORD	ritee	14756	01111011010
GOODWORD	righ	15526	01111011010
GOODWORD	rii	15839	01111011010
GOODWORD	riqht	16024	01111011010
GOODWORD	riite	21275	01111011010
GOODWORD	ryte	21435	01111011010
GOODWORD	rght	27539	01111011010
GOODWORD	hydrated	20974	011110110111010
GOODWORD	schemin	23756	011110110111010
GOODWORD	storming	12180	01111011011110
GOODWORD	poppin	1420	01111011011110
GOODWORD	snowin	15487	01111011011110
GOODWORD	popin	15660	01111011011110
GOODWORD	poppn	16270	01111011011110
GOODWORD	hailing	19715	01111011011110
GOODWORD	poppington	25689	01111011011110
GOODWORD	snowing	3148	01111011011110
GOODWORD	goodie	5003	01111011011110
GOODWORD	happenin	7449	01111011011110
GOODWORD	rainin	8296	01111011011110
GOODWORD	wronq	22633	01111011011111
GOODWORD	premieres	22607	011110111000
GOODWORD	rox	21722	0111101110010
GOODWORD	suxx	23127	0111101110010
GOODWORD	sux	4880	0111101110010
GOODWORD	snows	13470	0111101110011
GOODWORD	wrks	21972	0111101110011
GOODWORD	tackles	20623	011110111010
GOODWORD	scrolls	22160	011110111010
GOODWORD	presents	4136	0111101110110
GOODWORD	mower	19310	0111101111000
GOODWORD	warm	1239	01111011110010
GOODWORD	toasty	17462	01111011110010
GOODWORD	cozy	9473	01111011110010
GOODWORD	postponed	13055	0111101111010
GOODWORD	rigged	15354	0111101111010
GOODWORD	trendin	20539	0111101111010
GOODWORD	deadd	15740	01111011110110
GOODWORD	saucer	32296	01111011110110
GOODWORD	undefeated	8890	01111011110110
GOODWORD	tangled	13069	01111011110111
GOODWORD	doobies	18050	01111011110111
GOODWORD	2go	19206	01111011110111
GOODWORD	bk	2436	01111011110111
GOODWORD	thuggin	10278	0111101111100
GOODWORD	hooping	11533	0111101111100
GOODWORD	flexin	11639	0111101111100
GOODWORD	trickin	11650	0111101111100
GOODWORD	starin	11908	0111101111100
GOODWORD	chirping	12882	0111101111100
GOODWORD	pumpin	12934	0111101111100
GOODWORD	spinnin	12973	0111101111100
GOODWORD	swaggin	13353	0111101111100
GOODWORD	twerkin	15929	0111101111100
GOODWORD	snitchin	16201	0111101111100
GOODWORD	speedin	16403	0111101111100
GOODWORD	laughn	16472	0111101111100
GOODWORD	choosin	16836	0111101111100
GOODWORD	performin	16987	0111101111100
GOODWORD	beastin	18106	0111101111100
GOODWORD	breathin	18730	0111101111100
GOODWORD	hollin	18865	0111101111100
GOODWORD	twerking	19014	0111101111100
GOODWORD	laffin	19110	0111101111100
GOODWORD	stylin	19269	0111101111100
GOODWORD	sleepn	20034	0111101111100
GOODWORD	ringin	20858	0111101111100
GOODWORD	preachin	21082	0111101111100
GOODWORD	coughin	21444	0111101111100
GOODWORD	flopping	21620	0111101111100
GOODWORD	laughin	3443	0111101111100
GOODWORD	cryin	4349	0111101111100
GOODWORD	buggin	4633	0111101111100
GOODWORD	dancin	5330	0111101111100
GOODWORD	dyin	5367	0111101111100
GOODWORD	frontin	5539	0111101111100
GOODWORD	wildin	6784	0111101111100
GOODWORD	cheatin	7632	0111101111100
GOODWORD	knockin	7670	0111101111100
GOODWORD	slackin	8114	0111101111100
GOODWORD	partyin	8258	0111101111100
GOODWORD	sweatin	9006	0111101111100
GOODWORD	lien	9599	0111101111100
GOODWORD	buzzin	9651	0111101111100
GOODWORD	studyin	10604	0111101111101
GOODWORD	blazin	11186	0111101111101
GOODWORD	hidin	12839	0111101111101
GOODWORD	texting	1339	0111101111101
GOODWORD	smackin	13474	0111101111101
GOODWORD	fasting	13506	0111101111101
GOODWORD	planking	14035	0111101111101
GOODWORD	subtweetin	14109	0111101111101
GOODWORD	learnin	14890	0111101111101
GOODWORD	twatching	15096	0111101111101
GOODWORD	cuffing	15109	0111101111101
GOODWORD	jerkin	15673	0111101111101
GOODWORD	twitting	16075	0111101111101
GOODWORD	typin	16206	0111101111101
GOODWORD	flexing	16212	0111101111101
GOODWORD	protesting	16977	0111101111101
GOODWORD	blockin	17059	0111101111101
GOODWORD	studying	1808	0111101111101
GOODWORD	slammin	18358	0111101111101
GOODWORD	trolling	18367	0111101111101
GOODWORD	scheming	18433	0111101111101
GOODWORD	sharin	18971	0111101111101
GOODWORD	twatchin	19185	0111101111101
GOODWORD	sexin	19787	0111101111101
GOODWORD	spellin	20188	0111101111101
GOODWORD	mixin	20871	0111101111101
GOODWORD	datin	21230	0111101111101
GOODWORD	tweetin	2235	0111101111101
GOODWORD	bbming	22377	0111101111101
GOODWORD	recordin	23708	0111101111101
GOODWORD	chokin	25210	0111101111101
GOODWORD	singin	4577	0111101111101
GOODWORD	graduating	4779	0111101111101
GOODWORD	fightin	6275	0111101111101
GOODWORD	grindin	6510	0111101111101
GOODWORD	cuffin	7551	0111101111101
GOODWORD	subtweeting	7912	0111101111101
GOODWORD	packin	9056	0111101111101
GOODWORD	twittering	9661	0111101111101
GOODWORD	writin	9982	0111101111101
GOODWORD	unpacking	11432	01111011111100
GOODWORD	designing	11931	01111011111100
GOODWORD	decorating	12652	01111011111100
GOODWORD	syncing	14568	01111011111100
GOODWORD	coding	15133	01111011111100
GOODWORD	knitting	17610	01111011111100
GOODWORD	grading	18222	01111011111100
GOODWORD	writting	19492	01111011111100
GOODWORD	scanning	21450	01111011111100
GOODWORD	editing	5293	01111011111100
GOODWORD	uploading	8563	01111011111100
GOODWORD	blogging	9770	01111011111100
GOODWORD	marvins	15667	011110111111010
GOODWORD	marvin's	17822	011110111111010
GOODWORD	pitching	8069	011110111111010
GOODWORD	flooding	9304	011110111111010
GOODWORD	openin	22031	011110111111011
GOODWORD	washin	12566	01111011111110
GOODWORD	stocking	13686	01111011111110
GOODWORD	shoveling	14153	01111011111110
GOODWORD	mowing	14994	01111011111110
GOODWORD	cashing	16339	01111011111110
GOODWORD	fillin	16703	01111011111110
GOODWORD	finishin	19426	01111011111110
GOODWORD	signin	21459	01111011111110
GOODWORD	cleanin	7247	01111011111110
GOODWORD	wrapping	7371	01111011111110
GOODWORD	cooling	7406	01111011111110
GOODWORD	walkn	12790	01111011111111
GOODWORD	peeling	14017	01111011111111
GOODWORD	dunking	18636	01111011111111
GOODWORD	shuffling	19732	01111011111111
GOODWORD	beaming	21088	01111011111111
GOODWORD	travelling	21092	01111011111111
GOODWORD	walkin	2544	01111011111111
GOODWORD	drivin	3626	01111011111111
GOODWORD	passin	9818	01111011111111
GOODWORD	up-	18525	01111100
GOODWORD	uhp	21529	01111100
GOODWORD	uprt	23856	01111100
GOODWORD	owt	17989	011111010
GOODWORD	out-	24825	011111010
GOODWORD	0ut	39260	011111010
GOODWORD	ovaa	15821	01111101100
GOODWORD	ova	1730	01111101100
GOODWORD	ovah	23247	01111101100
GOODWORD	ovr	9508	01111101100
GOODWORD	arnd	18535	0111110110110
GOODWORD	outsidee	15868	01111101101110
GOODWORD	w/me	10067	011111011011111
GOODWORD	w/u	14744	011111011011111
GOODWORD	2getha	15128	011111011011111
GOODWORD	2gether	5624	011111011011111
GOODWORD	tomar	10253	0111111000
GOODWORD	2mrw	11690	0111111000
GOODWORD	2morro	14323	0111111000
GOODWORD	toma	15625	0111111000
GOODWORD	2maro	21765	0111111000
GOODWORD	2morow	26460	0111111000
GOODWORD	2mrrw	26833	0111111000
GOODWORD	2mor	30941	0111111000
GOODWORD	2morrow	3110	0111111000
GOODWORD	2moro	9104	0111111000
GOODWORD	2day	1759	01111110010
GOODWORD	tonite	1483	01111110011
GOODWORD	2nite	2179	01111110011
GOODWORD	tnite	27165	01111110011
GOODWORD	2night	4350	01111110011
GOODWORD	aqain	17762	01111110100
GOODWORD	l8r	15369	011111101010
GOODWORD	sumtime	16435	011111101010
GOODWORD	lata	4427	011111101010
GOODWORD	tbh	11496	0111111010110
GOODWORD	nomo	12296	0111111010110
GOODWORD	lah	13458	0111111010110
GOODWORD	nshit	14832	0111111010110
GOODWORD	nemore	15344	0111111010110
GOODWORD	neway	16131	0111111010110
GOODWORD	afterall	16434	0111111010110
GOODWORD	4me	17780	0111111010110
GOODWORD	2me	18838	0111111010110
GOODWORD	2u	19605	0111111010110
GOODWORD	leh	19746	0111111010110
GOODWORD	ftl	20672	0111111010110
GOODWORD	neways	23249	0111111010110
GOODWORD	anywayz	23563	0111111010110
GOODWORD	mehn	30258	0111111010110
GOODWORD	jor	39580	0111111010110
GOODWORD	rn	12314	0111111010111
GOODWORD	errday	14439	0111111010111
GOODWORD	yest	15129	0111111010111
GOODWORD	4u	16622	0111111010111
GOODWORD	yesturday	19729	0111111010111
GOODWORD	2m	23307	0111111010111
GOODWORD	tmo	23525	0111111010111
GOODWORD	evryday	24012	0111111010111
GOODWORD	lastnite	8126	0111111010111
GOODWORD	thoe	13261	01111110111
GOODWORD	doe	1479	01111110111
GOODWORD	thoughh	15202	01111110111
GOODWORD	thoee	28561	01111110111
GOODWORD	thoo	5373	01111110111
GOODWORD	doee	8495	01111110111
GOODWORD	now-	23112	011111110
GOODWORD	ther	8125	0111111110
GOODWORD	heaa	20759	01111111110
GOODWORD	4eva	10672	0111111111110
OTHERISSUE	3yrs	14688	0111111111110
OTHERISSUE	5yrs	17282	0111111111110
OTHERISSUE	10yrs	17326	0111111111110
OTHERISSUE	2wks	17424	0111111111110
ENTITY	lent	7892	0111111111110
GOODWORD	4ever	8047	0111111111110
GOODWORD	sumwhere	11095	01111111111110
GOODWORD	forsure	11455	01111111111111
GOODWORD	eitha	13989	01111111111111
GOODWORD	lyrically	15935	01111111111111
GOODWORD	manually	18996	01111111111111
GOODWORD	4sure	26372	01111111111111
GOODWORD	,.	9515	10001010
GOODWORD	);	12212	10001011
GOODWORD	;;	8784	10001011
GOODWORD	?!..	12248	10001100
GOODWORD	,?	18387	10001100
GOODWORD	.?	3803	10001100
GOODWORD	??..	4734	10001100
GOODWORD	.??	9410	10001100
GOODWORD	,!	14573	10001111
GOODWORD	.!	2573	10001111
GOODWORD	!!..	2928	10001111
GOODWORD	.!!	4106	10001111
GOODWORD	&'	14271	10011010
GOODWORD	ndd	22643	10011010
GOODWORD	&&'	26999	10011010
GOODWORD	(&	12597	100110111
GOODWORD	b4	1143	1001110010
GOODWORD	be4	13250	1001110010
GOODWORD	witout	9694	1001110110
GOODWORD	aftr	18085	1001110111
GOODWORD	afta	5601	1001110111
GOODWORD	t0	27363	1010
GOODWORD	0f	35380	10110
GOODWORD	4the	25864	1011100
GOODWORD	w/this	22824	1011101001
GOODWORD	w/the	7411	1011101001
GOODWORD	w/my	7593	1011101001
GOODWORD	w/a	8988	1011101001
GOODWORD	w|	10180	1011101011
GOODWORD	widd	12400	1011101011
GOODWORD	unda	15588	1011101011
GOODWORD	wiit	25932	1011101011
GOODWORD	frum	18060	1011101110
GOODWORD	frm	2572	1011101110
GOODWORD	4rm	8561	1011101110
GOODWORD	n2	9040	101110111100
GOODWORD	in2	9672	101110111100
GOODWORD	btwn	8652	101110111110
GOODWORD	durin	10847	10111011111110
GOODWORD	w/in	22719	10111011111111
GOODWORD	0n	26612	10111110
GOODWORD	iin	13357	10111111
GOODWORD	i'n	22352	10111111
GOODWORD	tge	15426	110100
GOODWORD	thaa	14474	110101
GOODWORD	onna	17206	110101
GOODWORD	inda	20339	110101
GOODWORD	dha	9803	110101
GOODWORD	2my	24149	110110
GOODWORD	ure	12171	11011101
GOODWORD	somebodys	13043	11011101
GOODWORD	yurr	18611	11011101
GOODWORD	nicki's	21614	11011101
GOODWORD	urr	23157	11011101
GOODWORD	yhur	24840	11011101
GOODWORD	beyonces	25193	11011101
GOODWORD	google's	21748	11011110
GOODWORD	beyonce's	12650	110111111
GOODWORD	rihanna's	13976	110111111
GOODWORD	hiz	28898	110111111
GOODWORD	year's	6532	1110000010
GOODWORD	blog	1952	1110000011
GOODWORD	headlines	15003	11100001010
GOODWORD	index	11295	111000010111
GOODWORD	downloads	12195	111000010111
GOODWORD	q&a	17420	111000010111
GOODWORD	chronicle	23814	111000010111
GOODWORD	fw	16593	11100001101
GOODWORD	sidenote	17386	11100001101
GOODWORD	np	2946	11100001101
GOODWORD	cc	3759	11100001101
GOODWORD	attn	7341	11100001101
GOODWORD	sn	7668	11100001101
GOODWORD	psa	7678	11100001101
ENTITY	tmz	11965	11100001110
ENTITY	msnbc	12312	11100001110
ENTITY	npr	13554	11100001110
ENTITY	terminator	15651	11100001110
ENTITY	nyt	17381	11100001110
ENTITY	cnbc	23352	11100001110
GOODWORD	wts	25078	11100001110
ENTITY	cnn	4924	11100001110
ENTITY	nbc	5530	11100001110
ENTITY	cbs	6965	11100001110
ENTITY	digg	7031	11100001110
GOODWORD	null	19161	11100011010
GOODWORD	cont	4684	11100011011
GOODWORD	via	1311	11100011100
GOODWORD	itrt	18154	11100011101
GOODWORD	urt	19193	11100011101
GOODWORD	nfb	15167	11100011110
ENTITY	nf	3576	11100011110
ENTITY	arkham	21983	111000111110
GOODWORD	swine	7850	111000111110
GOODWORD	-*	4703	111000111111
NONENG	lang	10130	11100100
NONENG	otro	10213	11100100
NONENG	menos	10296	11100100
NONENG	cosas	10423	11100100
NONENG	gw	10458	11100100
NONENG	esto	10496	11100100
NONENG	tanto	10645	11100100
NONENG	igual	10647	11100100
NONENG	falta	10870	11100100
NONENG	alguien	10935	11100100
NONENG	corazon	10984	11100100
NONENG	nadie	11009	11100100
NONENG	kita	11090	11100100
NONENG	nao	11102	11100100
NONENG	tarde	11348	11100100
NONENG	apa	11439	11100100
NONENG	ini	11637	11100100
NONENG	cada	11688	11100100
NONENG	tener	11813	11100100
NONENG	decir	11876	11100100
NONENG	mau	11913	11100100
NONENG	lindo	12053	11100100
NONENG	pra	12087	11100100
NONENG	digo	12125	11100100
NONENG	lagi	12337	11100100
NONENG	contigo	12491	11100100
NONENG	todas	12615	11100100
NONENG	frio	12682	11100100
NONENG	quieres	12684	11100100
NONENG	bom	12766	11100100
NONENG	tienen	12780	11100100
NONENG	mais	12793	11100100
NONENG	ganas	12930	11100100
NONENG	itu	12947	11100100
NONENG	mana	12980	11100100
ENTITY	mmg	12991	11100100
NONENG	nya	13044	11100100
NONENG	tau	13131	11100100
NONENG	nog	13138	11100100
NONENG	aku	13162	11100100
NONENG	anda	13182	11100100
NONENG	sama	13275	11100100
NONENG	viernes	13451	11100100
NONENG	lama	13619	11100100
NONENG	bisa	14045	11100100
NONENG	puedes	14141	11100100
NONENG	nih	14226	11100100
NONENG	mano	14230	11100100
NONENG	momento	14259	11100100
NONENG	mierda	14260	11100100
NONENG	vou	14400	11100100
NONENG	llego	14430	11100100
NONENG	udah	14473	11100100
NONENG	somos	14547	11100100
NONENG	ako	14643	11100100
NONENG	mata	14690	11100100
NONENG	jg	14704	11100100
NONENG	entonces	14763	11100100
NONENG	calor	14812	11100100
NONENG	sih	14816	11100100
NONENG	sigo	14881	11100100
NONENG	kali	14910	11100100
NONENG	juga	14948	11100100
NONENG	meu	14966	11100100
NONENG	aun	14981	11100100
NONENG	fuera	15024	11100100
NONENG	hari	15073	11100100
NONENG	pq	15173	11100100
NONENG	juego	15203	11100100
NONENG	iya	15223	11100100
NONENG	ano	15225	11100100
NONENG	jadi	15269	11100100
NONENG	baru	15283	11100100
NONENG	kaya	15313	11100100
NONENG	ves	15419	11100100
NONENG	kalo	15458	11100100
NONENG	vai	15501	11100100
NONENG	lado	15581	11100100
NONENG	tem	15744	11100100
NONENG	kok	15793	11100100
NONENG	poder	15831	11100100
NONENG	buat	15851	11100100
NONENG	gol	15870	11100100
NONENG	conmigo	16043	11100100
NONENG	lugar	16124	11100100
NONENG	odio	16130	11100100
NONENG	sana	16320	11100100
NONENG	gak	16485	11100100
NONENG	tapi	16515	11100100
NONENG	dari	16524	11100100
NONENG	esas	16555	11100100
NONENG	saya	16749	11100100
NONENG	pake	16848	11100100
NONENG	pasar	16978	11100100
NONENG	nga	17128	11100100
NONENG	hacen	17158	11100100
NONENG	peor	17216	11100100
NONENG	bonito	17369	11100100
NONENG	sino	17476	11100100
NONENG	tok	17575	11100100
NONENG	navidad	17598	11100100
NONENG	lunes	17609	11100100
NONENG	dulu	17657	11100100
NONENG	makan	17689	11100100
NONENG	bgt	17737	11100100
NONENG	abrazo	17739	11100100
NONENG	miedo	17767	11100100
NONENG	masih	17837	11100100
NONENG	tidur	17867	11100100
NONENG	agora	17965	11100100
NONENG	banget	17974	11100100
NONENG	kiero	18207	11100100
NONENG	orang	18219	11100100
NONENG	gue	18273	11100100
NONENG	fuerte	18364	11100100
NONENG	naman	18382	11100100
NONENG	programa	18484	11100100
NONENG	liat	18505	11100100
NONENG	andas	18513	11100100
NONENG	cumple	18615	11100100
NONENG	nuestro	18699	11100100
NONENG	pasado	18790	11100100
NONENG	risa	18843	11100100
NONENG	palabras	18951	11100100
NONENG	wala	19002	11100100
NONENG	anak	19028	11100100
NONENG	besok	19097	11100100
NONENG	kamu	19111	11100100
NONENG	masa	19188	11100100
NONENG	ntn	19199	11100100
NONENG	gool	19229	11100100
NONENG	minha	19232	11100100
NONENG	llega	19297	11100100
NONENG	saludo	19408	11100100
NONENG	pagi	19441	11100100
NONENG	suka	19457	11100100
NONENG	yan	19487	11100100
NONENG	queria	19557	11100100
NONENG	pengen	19621	11100100
NONENG	hati	19714	11100100
NONENG	enak	19859	11100100
NONENG	iba	19874	11100100
NONENG	excelente	19905	11100100
NONENG	bukan	19967	11100100
NONENG	tik	19971	11100100
NONENG	semua	20002	11100100
NONENG	banyak	20044	11100100
NONENG	muito	20087	11100100
NONENG	bikin	20229	11100100
NONENG	demasiado	20252	11100100
NONENG	vemos	20374	11100100
NONENG	abis	20387	11100100
NONENG	foi	20446	11100100
NONENG	ganar	20497	11100100
NONENG	gitu	20507	11100100
NONENG	sakit	20543	11100100
NONENG	pasti	20552	11100100
NONENG	mente	20629	11100100
NONENG	siapa	20789	11100100
GOODWORD	punya	20803	11100100
NONENG	pensar	20816	11100100
NONENG	voz	20846	11100100
ENTITY	mto	20861	11100100
NONENG	pada	20897	11100100
NONENG	kaka	20951	11100100
NONENG	si	2101	11100100
NONENG	beli	21149	11100100
NONENG	lupa	21188	11100100
NONENG	nomas	21294	11100100
NONENG	ele	21333	11100100
NONENG	sono	21348	11100100
NONENG	rumah	21426	11100100
NONENG	jangan	21500	11100100
NONENG	nk	21532	11100100
NONENG	emang	21539	11100100
NONENG	wag	21545	11100100
NONENG	xq	21557	11100100
NONENG	ela	21565	11100100
NONENG	kenapa	21661	11100100
NONENG	tampoco	21671	11100100
NONENG	verte	21766	11100100
NONENG	perder	21847	11100100
NONENG	nanti	21891	11100100
NONENG	kapan	21895	11100100
NONENG	cuma	21920	11100100
NONENG	lebih	21931	11100100
NONENG	tadi	21956	11100100
NONENG	sampe	21957	11100100
NONENG	quero	21976	11100100
NONENG	pulang	21992	11100100
NONENG	nonton	21994	11100100
NONENG	biar	22001	11100100
NONENG	bola	22139	11100100
NONENG	kut	22148	11100100
NONENG	sou	22291	11100100
NONENG	qe	22385	11100100
NONENG	harus	22434	11100100
NONENG	udh	22558	11100100
NONENG	masuk	22566	11100100
NONENG	jueves	22593	11100100
NONENG	trus	22637	11100100
NONENG	isso	22647	11100100
NONENG	hoje	22649	11100100
NONENG	salah	22657	11100100
NONENG	sido	22693	11100100
NONENG	dificil	22705	11100100
NONENG	mga	22715	11100100
NONENG	klo	22779	11100100
NONENG	noite	22790	11100100
NONENG	es	2281	11100100
NONENG	gila	22901	11100100
NONENG	bem	22949	11100100
NONENG	terus	23020	11100100
NONENG	kasi	23076	11100100
NONENG	jgn	23077	11100100
NONENG	selamat	23088	11100100
NONENG	ih	23116	11100100
NONENG	tudo	23176	11100100
NONENG	kar	23185	11100100
NONENG	verga	23337	11100100
NONENG	kau	23343	11100100
NONENG	ter	23417	11100100
NONENG	hj	23428	11100100
NONENG	llorar	23441	11100100
NONENG	hermoso	23451	11100100
NONENG	sayang	23466	11100100
NONENG	kangen	23531	11100100
NONENG	pala	23575	11100100
NONENG	ainda	23605	11100100
NONENG	ntar	23650	11100100
NONENG	jalan	23872	11100100
NONENG	entrar	24013	11100100
NONENG	esse	24131	11100100
NONENG	baik	24147	11100100
NONENG	quando	24203	11100100
NONENG	minta	24208	11100100
NONENG	nama	24392	11100100
NONENG	acho	24417	11100100
NONENG	gini	24451	11100100
NONENG	essa	24506	11100100
NONENG	sendiri	24534	11100100
NONENG	martes	24634	11100100
NONENG	mundial	24652	11100100
NONENG	loh	24655	11100100
NONENG	sei	24671	11100100
NONENG	malem	24753	11100100
NONENG	untuk	24792	11100100
NONENG	adoro	24817	11100100
NONENG	dengan	24832	11100100
NONENG	porq	24888	11100100
NONENG	existe	24983	11100100
NONENG	mati	25033	11100100
NONENG	tidak	25235	11100100
NONENG	pernah	25261	11100100
NONENG	als	25271	11100100
NONENG	gimana	25411	11100100
NONENG	yun	25522	11100100
NONENG	ikut	25553	11100100
NONENG	daw	25557	11100100
NONENG	skrg	25569	11100100
NONENG	mesmo	25590	11100100
NONENG	kak	25635	11100100
NONENG	kami	25678	11100100
NONENG	panas	25800	11100100
NONENG	fazer	25818	11100100
NONENG	gua	25832	11100100
NONENG	blm	25859	11100100
NONENG	tenho	26041	11100100
NONENG	pasan	26076	11100100
NONENG	dimana	26134	11100100
NONENG	rin	26218	11100100
NONENG	ngantuk	26249	11100100
NONENG	estou	26427	11100100
NONENG	maaf	26570	11100100
NONENG	pag	26665	11100100
NONENG	bilang	26969	11100100
NONENG	depois	27159	11100100
ENTITY	niya	27285	11100100
NONENG	talaga	27515	11100100
NONENG	como	2784	11100100
NONENG	jaa	27870	11100100
NONENG	knp	27896	11100100
NONENG	seu	28031	11100100
NONENG	cok	28148	11100100
NONENG	quem	28159	11100100
NONENG	nie	28265	11100100
NONENG	naar	28353	11100100
NONENG	vdd	28367	11100100
NONENG	maen	28374	11100100
NONENG	dit	28379	11100100
NONENG	para	2868	11100100
NONENG	niet	28778	11100100
NONENG	doang	29150	11100100
NONENG	maar	29332	11100100
NONENG	hier	29368	11100100
NONENG	tava	29436	11100100
NONENG	coisa	29538	11100100
NONENG	emg	29589	11100100
NONENG	sempre	29920	11100100
NONENG	morgen	29953	11100100
NONENG	toh	30030	11100100
NONENG	bsk	30056	11100100
NONENG	kayo	30555	11100100
NONENG	uda	30643	11100100
NONENG	sya	31104	11100100
NONENG	dus	31640	11100100
NONENG	voor	31805	11100100
NONENG	weer	33138	11100100
NONENG	ung	33183	11100100
NONENG	aan	33475	11100100
GOODWORD	cade	34847	11100100
NONENG	tmb	34944	11100100
NONENG	aje	36513	11100100
NONENG	td	3667	11100100
NONENG	meer	37157	11100100
NONENG	dia	3809	11100100
NONENG	zijn	38298	11100100
NONENG	bij	39079	11100100
ENTITY	nw	4112	11100100
GOODWORD	pow	4130	11100100
NONENG	gaan	42018	11100100
NONENG	echt	44632	11100100
NONENG	ni	4464	11100100
NONENG	quiero	4744	11100100
NONENG	eso	4748	11100100
NONENG	cuando	4756	11100100
NONENG	jij	54013	11100100
NONENG	ko	5604	11100100
NONENG	feliz	5807	11100100
NONENG	mejor	5854	11100100
NONENG	ser	6114	11100100
NONENG	vamos	6382	11100100
NONENG	eres	6393	11100100
NONENG	este	6407	11100100
NONENG	ke	6584	11100100
NONENG	tiene	6733	11100100
NONENG	asi	6761	11100100
NONENG	gente	6866	11100100
NONENG	siempre	6912	11100100
NONENG	ook	7234	11100100
UNCLEAR	kd	7431	11100100
NONENG	pues	7460	11100100
NONENG	algo	7780	11100100
NONENG	mundo	8123	11100100
UNCLEAR	tuh	8221	11100100
NONENG	dormir	8236	11100100
NONENG	vez	8410	11100100
NONENG	creo	8484	11100100
NONENG	nunca	8489	11100100
NONENG	buen	8537	11100100
NONENG	ka	8560	11100100
NONENG	yang	8581	11100100
NONENG	deh	8681	11100100
NONENG	foto	8821	11100100
NONENG	hora	8828	11100100
NONENG	sii	8912	11100100
NONENG	tiempo	8982	11100100
NONENG	semana	9096	11100100
NONENG	verdad	9194	11100100
NONENG	otra	9239	11100100
NONENG	puede	9280	11100100
NONENG	ang	9364	11100100
NONENG	espero	9505	11100100
NONENG	aja	9540	11100100
NONENG	cara	9566	11100100
NONENG	vc	9793	11100100
NONENG	ada	9940	11100100
NONENG	ku	9983	11100100
NONENG	ocho	10364	1110010100
NONENG	gwan	12367	1110010100
NONENG	een	13412	1110010100
NONENG	tuu	20512	1110010100
ENTITY	kyrie	22133	1110010100
NONENG	novia	22363	1110010100
NONENG	dans	23189	1110010100
NONENG	deus	26579	1110010100
NONENG	une	26973	1110010100
NONENG	regalo	27521	1110010100
NONENG	animo	27713	1110010100
NONENG	una	3488	1110010100
NONENG	geen	41856	1110010100
OTHERISSUE	cinco	5376	1110010100
NONENG	desde	7731	1110010100
NONENG	pon	8921	1110010100
NONENG	tus	9341	1110010100
NONENG	lebrons	9994	1110010100
GOODWORD	rb	10010	1110010101
ENTITY	pauly	10049	1110010101
OTHERISSUE	rey	10163	1110010101
GOODWORD	nit	10219	1110010101
GOODWORD	hu	10529	1110010101
GOODWORD	rm	11238	1110010101
GOODWORD	stu	11726	1110010101
ENTITY	jordan's	12173	1110010101
NONENG	vale	12483	1110010101
ENTITY	a1	12794	1110010101
OTHERISSUE	rs	13333	1110010101
UNCLEAR	bos	13346	1110010101
ENTITY	lea	14049	1110010101
GOODWORD	det	14380	1110010101
NONENG	moet	14459	1110010101
NONENG	indo	14651	1110010101
GOODWORD	lat	15181	1110010101
NONENG	mujeres	15803	1110010101
GOODWORD	ren	17348	1110010101
ENTITY	lana	17526	1110010101
ENTITY	psi	18091	1110010101
NONENG	vos	18940	1110010101
NONENG	haber	19315	1110010101
NONENG	kayak	19357	1110010101
OTHERISSUE	bh	19809	1110010101
GOODWORD	gz	20261	1110010101
GOODWORD	mem	20743	1110010101
NONENG	cielo	20978	1110010101
GOODWORD	aff	21068	1110010101
GOODWORD	sk	21103	1110010101
NONENG	gano	21580	1110010101
ENTITY	teflon	21626	1110010101
ENTITY	hindi	21849	1110010101
ENTITY	glo	22151	1110010101
GOODWORD	vox	23211	1110010101
ENTITY	femme	23455	1110010101
NONENG	tout	24556	1110010101
GOODWORD	u's	24665	1110010101
NONENG	dal	24896	1110010101
NONENG	trop	25060	1110010101
ENTITY	terra	25061	1110010101
ENTITY	bray	27046	1110010101
GOODWORD	ff	4382	1110010101
ENTITY	bin	5222	1110010101
ENTITY	flo	5379	1110010101
ENTITY	att	5435	1110010101
NONENG	nos	6084	1110010101
GOODWORD	sp	6525	1110010101
ENTITY	rev	6703	1110010101
GOODWORD	thr	6720	1110010101
ENTITY	ie	7043	1110010101
ENTITY	osama	7687	1110010101
UNCLEAR	roc	7796	1110010101
GOODWORD	ent	7828	1110010101
ENTITY	kg	7876	1110010101
GOODWORD	wr	8051	1110010101
ENTITY	lv	8256	1110010101
OTHERISSUE	ww	9111	1110010101
GOODWORD	supp	9257	1110010101
GOODWORD	int	9378	1110010101
ENTITY	gi	9578	1110010101
GOODWORD	baken	23586	11100101100
NONENG	importa	17808	11100101101
NONENG	bir	28740	11100101101
GOODWORD	ft	1786	11100101110
NONENG	feat	4031	11100101110
ENTITY	vol	8606	11100101110
GOODWORD	ov	12542	11100101111001
GOODWORD	fah	15977	11100101111001
GOODWORD	w/her	18612	11100101111001
GOODWORD	w/that	18670	11100101111001
GOODWORD	fir	9543	11100101111001
ENTITY	pusha	13280	11100101111010
ENTITY	char	13634	11100101111010
NONENG	mek	14882	11100101111011
GOODWORD	hurd	17561	11100101111011
GOODWORD	mos	5104	11100101111011
OTHERISSUE	09	4970	1110010111110
OTHERISSUE	07	8294	1110010111110
OTHERISSUE	06	8905	1110010111110
ENTITY	mz	14592	1110010111111
ENTITY	dilla	22903	1110010111111
GOODWORD	derp	23188	1110010111111
ENTITY	ora	25050	1110010111111
ENTITY	bricksquad	28766	1110010111111
ENTITY	tosh	8884	1110010111111
ENTITY	cee	9273	1110010111111
ENTITY	nfc	10161	111001100000
ENTITY	arcade	10381	111001100000
ENTITY	afc	13022	111001100000
ENTITY	kayne	14328	111001100000
ENTITY	delonte	14850	111001100000
ENTITY	apple's	14877	111001100000
ENTITY	kanye	1709	111001100000
ENTITY	tila	18771	111001100000
ENTITY	angus	20231	111001100000
ENTITY	hakeem	22234	111001100000
ENTITY	stevie	4962	111001100000
ENTITY	bruno	5841	111001100000
ENTITY	daylight	7464	111001100000
ENTITY	adobe	11629	111001100001
ENTITY	canon	11889	111001100001
ENTITY	google	1279	111001100001
ENTITY	aol	13517	111001100001
ENTITY	motorola	14238	111001100001
ENTITY	groupon	15531	111001100001
ENTITY	nikon	15892	111001100001
ENTITY	shazam	16516	111001100001
ENTITY	vzw	16941	111001100001
ENTITY	ubuntu	18045	111001100001
ENTITY	seesmic	18773	111001100001
ENTITY	cisco	19795	111001100001
ENTITY	intel	19886	111001100001
ENTITY	html5	24187	111001100001
ENTITY	ibm	25475	111001100001
ENTITY	wachovia	25888	111001100001
ENTITY	vmware	26242	111001100001
ENTITY	verizon	2924	111001100001
ENTITY	at&t	3039	111001100001
ENTITY	gowalla	32071	111001100001
ENTITY	tmobile	5565	111001100001
ENTITY	hp	5909	111001100001
ENTITY	bp	6083	111001100001
ENTITY	htc	6243	111001100001
ENTITY	microsoft	6611	111001100001
ENTITY	t-mobile	6786	111001100001
ENTITY	sony	8298	111001100001
ENTITY	estar	8869	111001100001
ENTITY	eu	8949	111001100001
ENTITY	toyota	9265	111001100001
ENTITY	dell	9638	111001100001
ENTITY	pau	10469	111001100010
ENTITY	gov't	11479	111001100010
ENTITY	sen.	21629	111001100010
ENTITY	glenn	9561	111001100010
ENTITY	barack	9616	111001100010
ENTITY	mitt	9636	111001100010
ENTITY	crosby	13399	111001100011
ENTITY	newt	14110	111001100011
ENTITY	revis	14661	111001100011
ENTITY	mccain	15306	111001100011
ENTITY	santorum	15591	111001100011
ENTITY	a-rod	15804	111001100011
ENTITY	peta	16603	111001100011
ENTITY	potus	16751	111001100011
ENTITY	biden	16756	111001100011
ENTITY	nadal	17706	111001100011
ENTITY	federer	17892	111001100011
ENTITY	sopa	18191	111001100011
ENTITY	obamas	20334	111001100011
ENTITY	gingrich	20579	111001100011
ENTITY	bachmann	20900	111001100011
ENTITY	boehner	21235	111001100011
ENTITY	pelosi	22262	111001100011
ENTITY	cheney	22628	111001100011
ENTITY	obamacare	22725	111001100011
ENTITY	mubarak	22896	111001100011
ENTITY	romney	6615	111001100011
ENTITY	palin	7222	111001100011
ENTITY	gasol	7470	111001100011
ENTITY	mcnabb	9605	111001100011
ENTITY	beck	9937	111001100011
ENTITY	msu	10124	11100110010
ENTITY	venus	10131	11100110010
ENTITY	x-men	10239	11100110010
ENTITY	omarion	10281	11100110010
ENTITY	muse	10301	11100110010
ENTITY	rhianna	10370	11100110010
ENTITY	t.i	10389	11100110010
ENTITY	wacka	10394	11100110010
ENTITY	coldplay	10424	11100110010
ENTITY	thor	10453	11100110010
ENTITY	musiq	10537	11100110010
ENTITY	pacman	10613	11100110010
ENTITY	birdman	10634	11100110010
ENTITY	yeezy	10698	11100110010
ENTITY	90210	10856	11100110010
ENTITY	ne-yo	10923	11100110010
ENTITY	cp3	10934	11100110010
ENTITY	katrina	11030	11100110010
ENTITY	airplanes	11069	11100110010
ENTITY	jigga	11111	11100110010
ENTITY	outkast	11163	11100110010
ENTITY	bridesmaids	11201	11100110010
ENTITY	jlo	11318	11100110010
ENTITY	dwade	11372	11100110010
ENTITY	jadakiss	11421	11100110010
ENTITY	paramore	11433	11100110010
ENTITY	webbie	11466	11100110010
ENTITY	fergie	11504	11100110010
ENTITY	arsenal	11519	11100110010
ENTITY	loso	11530	11100110010
ENTITY	kesha	11536	11100110010
ENTITY	icarly	11852	11100110010
ENTITY	shakira	11935	11100110010
ENTITY	dipset	12003	11100110010
ENTITY	rozay	12005	11100110010
ENTITY	cuse	12191	11100110010
ENTITY	cobra	12299	11100110010
ENTITY	claus	12513	11100110010
ENTITY	superbad	12690	11100110010
ENTITY	zombieland	12722	11100110010
ENTITY	cotto	12830	11100110010
ENTITY	taboo	12836	11100110010
ENTITY	sammie	12919	11100110010
ENTITY	b.o.b	12921	11100110010
ENTITY	kandi	12924	11100110010
ENTITY	multitasking	12956	11100110010
ENTITY	2chainz	12961	11100110010
ENTITY	flava	12995	11100110010
ENTITY	torres	13039	11100110010
ENTITY	chalmers	13066	11100110010
ENTITY	fringe	13071	11100110010
ENTITY	snookie	13078	11100110010
ENTITY	clause	13165	11100110010
ENTITY	kartel	13168	11100110010
ENTITY	pll	13264	11100110010
ENTITY	jodeci	13377	11100110010
ENTITY	ginuwine	13494	11100110010
ENTITY	rj	13505	11100110010
ENTITY	buffy	13519	11100110010
ENTITY	mase	13547	11100110010
ENTITY	ncis	13716	11100110010
ENTITY	alejandro	13742	11100110010
ENTITY	messi	13878	11100110010
ENTITY	lux	13987	11100110010
ENTITY	curren$y	14066	11100110010
ENTITY	tcu	14164	11100110010
ENTITY	barca	14255	11100110010
ENTITY	vybz	14272	11100110010
ENTITY	iu	14416	11100110010
ENTITY	xmen	14585	11100110010
ENTITY	tpain	14901	11100110010
ENTITY	bedrock	14916	11100110010
ENTITY	ronaldo	15297	11100110010
ENTITY	radiohead	15340	11100110010
ENTITY	wvu	15464	11100110010
ENTITY	uga	15508	11100110010
ENTITY	deng	15511	11100110010
ENTITY	twista	15546	11100110010
ENTITY	50cent	15562	11100110010
ENTITY	mizzou	15688	11100110010
ENTITY	ymcmb	15820	11100110010
ENTITY	skrillex	15867	11100110010
ENTITY	jcole	15913	11100110010
ENTITY	t.o.	16013	11100110010
ENTITY	brasil	16022	11100110010
ENTITY	nickelback	16086	11100110010
ENTITY	soulchild	16114	11100110010
ENTITY	kelis	16197	11100110010
ENTITY	rg3	16277	11100110010
ENTITY	timbaland	16329	11100110010
ENTITY	spartacus	16364	11100110010
ENTITY	ironman	16383	11100110010
ENTITY	gtl	16522	11100110010
ENTITY	sookie	16644	11100110010
ENTITY	swv	16791	11100110010
ENTITY	tamia	16886	11100110010
ENTITY	vandy	16895	11100110010
ENTITY	bp3	16908	11100110010
ENTITY	firefly	17065	11100110010
ENTITY	camron	17181	11100110010
ENTITY	manu	17217	11100110010
ENTITY	vado	17306	11100110010
ENTITY	b2k	17433	11100110010
ENTITY	rhoa	17466	11100110010
ENTITY	kobes	17655	11100110010
ENTITY	bmf	17949	11100110010
ENTITY	arod	17950	11100110010
ENTITY	insidious	17957	11100110010
ENTITY	yao	17993	11100110010
ENTITY	jeremih	18012	11100110010
ENTITY	trueblood	18111	11100110010
ENTITY	d'angelo	18140	11100110010
ENTITY	sheree	18192	11100110010
ENTITY	weezer	18201	11100110010
ENTITY	juno	18291	11100110010
ENTITY	workaholics	18334	11100110010
ENTITY	1d	18379	11100110010
ENTITY	flaka	18409	11100110010
ENTITY	sisqo	18414	11100110010
ENTITY	starship	18457	11100110010
ENTITY	jimmer	18461	11100110010
ENTITY	gsp	18475	11100110010
ENTITY	b.o.b.	18576	11100110010
ENTITY	narnia	18587	11100110010
ENTITY	wipeout	18601	11100110010
ENTITY	billups	18639	11100110010
ENTITY	rocko	18673	11100110010
ENTITY	pyt	18743	11100110010
ENTITY	amerie	18760	11100110010
ENTITY	riri	18908	11100110010
ENTITY	plume	18921	11100110010
ENTITY	marquez	18965	11100110010
ENTITY	cam'ron	19116	11100110010
ENTITY	bono	19134	11100110010
ENTITY	hova	19189	11100110010
ENTITY	haslem	19273	11100110010
ENTITY	g-unit	19317	11100110010
ENTITY	beavis	19322	11100110010
ENTITY	shyne	19326	11100110010
ENTITY	gia	19376	11100110010
ENTITY	aria	19471	11100110010
ENTITY	jezzy	19483	11100110010
ENTITY	kumar	19649	11100110010
ENTITY	dmb	19728	11100110010
ENTITY	mystikal	19831	11100110010
ENTITY	ghostface	19839	11100110010
ENTITY	ghostbusters	19856	11100110010
ENTITY	rudolph	19973	11100110010
ENTITY	tna	20124	11100110010
ENTITY	babyface	20145	11100110010
ENTITY	mclovin	20274	11100110010
ENTITY	chauncey	20499	11100110010
ENTITY	anchorman	20634	11100110010
ENTITY	slaughterhouse	20763	11100110010
ENTITY	atlantis	20856	11100110010
ENTITY	spitta	20923	11100110010
ENTITY	boomer	20930	11100110010
ENTITY	fireflies	20963	11100110010
ENTITY	dst	21171	11100110010
ENTITY	iggy	21317	11100110010
ENTITY	nkotb	21343	11100110010
ENTITY	duces	21411	11100110010
ENTITY	rkelly	21496	11100110010
ENTITY	ramona	21585	11100110010
ENTITY	novacane	21589	11100110010
ENTITY	incubus	21646	11100110010
ENTITY	crooklyn	21651	11100110010
ENTITY	santa	2173	11100110010
ENTITY	megatron	21746	11100110010
ENTITY	bsb	21779	11100110010
ENTITY	phaedra	21879	11100110010
ENTITY	rayj	22058	11100110010
ENTITY	s&m	22099	11100110010
ENTITY	floetry	22236	11100110010
ENTITY	roseanne	22306	11100110010
ENTITY	rafa	22336	11100110010
ENTITY	estelle	22481	11100110010
ENTITY	d-wade	22494	11100110010
ENTITY	mgk	22842	11100110010
ENTITY	misfits	22944	11100110010
ENTITY	spider-man	22966	11100110010
ENTITY	leo's	22969	11100110010
ENTITY	californication	22999	11100110010
ENTITY	xscape	23028	11100110010
ENTITY	smallville	23069	11100110010
ENTITY	rajon	23245	11100110010
ENTITY	daria	23271	11100110010
ENTITY	nip/tuck	23325	11100110010
ENTITY	underworld	23660	11100110010
ENTITY	yelawolf	23768	11100110010
ENTITY	souljaboy	23958	11100110010
ENTITY	sheed	23999	11100110010
ENTITY	killah	24160	11100110010
ENTITY	capcom	24193	11100110010
ENTITY	nivea	24250	11100110010
ENTITY	t.o	24461	11100110010
ENTITY	xtina	24644	11100110010
ENTITY	jaheim	24739	11100110010
ENTITY	nin	25103	11100110010
ENTITY	southland	25586	11100110010
ENTITY	reina	25829	11100110010
ENTITY	wocka	25931	11100110010
ENTITY	dondria	26009	11100110010
ENTITY	currensy	26011	11100110010
ENTITY	gorillaz	26294	11100110010
ENTITY	8ball	26585	11100110010
ENTITY	mjg	26912	11100110010
ENTITY	kem	26916	11100110010
ENTITY	glee	3080	11100110010
ENTITY	rih	30920	11100110010
ENTITY	diddy	3221	11100110010
ENTITY	mj	3230	11100110010
ENTITY	duke	3357	11100110010
ENTITY	okc	3681	11100110010
ENTITY	oprah	3785	11100110010
ENTITY	wale	4119	11100110010
ENTITY	rondo	4346	11100110010
ENTITY	waka	4560	11100110010
ENTITY	flocka	4759	11100110010
ENTITY	shaq	4760	11100110010
ENTITY	melo	4862	11100110010
ENTITY	adele	4939	11100110010
ENTITY	yolo	5118	11100110010
ENTITY	alice	5259	11100110010
ENTITY	mayweather	5282	11100110010
ENTITY	brandy	5458	11100110010
ENTITY	skins	5628	11100110010
ENTITY	bama	5630	11100110010
ENTITY	eclipse	5657	11100110010
ENTITY	tyga	5672	11100110010
ENTITY	dexter	5694	11100110010
ENTITY	ciara	5860	11100110010
ENTITY	unc	5901	11100110010
ENTITY	lsu	5998	11100110010
ENTITY	plies	6071	11100110010
ENTITY	usc	6080	11100110010
ENTITY	bron	6176	11100110010
ENTITY	tyra	6347	11100110010
ENTITY	hov	6368	11100110010
ENTITY	trina	6536	11100110010
ENTITY	entourage	6576	11100110010
ENTITY	monique	6683	11100110010
ENTITY	heroes	6734	11100110010
ENTITY	ellen	6789	11100110010
ENTITY	titanic	6934	11100110010
ENTITY	madonna	6943	11100110010
ENTITY	cruz	6975	11100110010
ENTITY	t.i.	7080	11100110010
ENTITY	inception	7263	11100110010
ENTITY	jayz	7272	11100110010
ENTITY	deuces	7356	11100110010
ENTITY	conan	7374	11100110010
ENTITY	uconn	7517	11100110010
ENTITY	nene	7708	11100110010
ENTITY	snooki	7739	11100110010
ENTITY	osu	7837	11100110010
ENTITY	fantasia	8127	11100110010
ENTITY	ludacris	8439	11100110010
ENTITY	fabolous	8735	11100110010
ENTITY	shrek	8747	11100110010
ENTITY	spiderman	8748	11100110010
ENTITY	neyo	8813	11100110010
ENTITY	lbj	8835	11100110010
ENTITY	luda	8886	11100110010
ENTITY	weeds	8946	11100110010
ENTITY	sade	8971	11100110010
ENTITY	t-pain	9041	11100110010
ENTITY	mimi	9044	11100110010
ENTITY	ke$ha	9083	11100110010
ENTITY	siri	9134	11100110010
ENTITY	fsu	9309	11100110010
ENTITY	irene	9351	11100110010
ENTITY	u2	9439	11100110010
ENTITY	dueces	9569	11100110010
ENTITY	bey	9603	11100110010
ENTITY	amare	9786	11100110010
ENTITY	elf	9865	11100110010
ENTITY	scrappy	11361	1110011001100
ENTITY	gaga's	12931	1110011001100
ENTITY	patrick's	13269	1110011001100
ENTITY	waynes	13816	1110011001100
ENTITY	patricks	14591	1110011001100
ENTITY	pattys	15188	1110011001100
ENTITY	patty's	15377	1110011001100
ENTITY	duval	15462	1110011001100
ENTITY	antebellum	20464	1110011001100
ENTITY	gaga	2116	1110011001100
ENTITY	cudi	4721	1110011001100
ENTITY	gore	11830	1110011001101
ENTITY	changs	12076	1110011001101
ENTITY	/o	12796	1110011001101
ENTITY	debarge	14642	1110011001101
ENTITY	partido	16386	1110011001101
ENTITY	bieber	2801	1110011001101
ENTITY	beiber	5888	1110011001101
ENTITY	laden	7976	1110011001101
ENTITY	brees	8968	1110011001101
ENTITY	malik	9469	1110011001101
ENTITY	allah	10829	1110011001110
ENTITY	liam	11929	1110011001111
ENTITY	niall	22862	1110011001111
ENTITY	ariana	25394	1110011001111
ENTITY	zayn	26731	1110011001111
ENTITY	upstate	10261	11100110100
ENTITY	coney	10450	11100110100
ENTITY	stanford	10662	11100110100
ENTITY	uc	10743	11100110100
ENTITY	panama	11312	11100110100
ENTITY	padre	11948	11100110100
ENTITY	aventura	12704	11100110100
ENTITY	nl	12757	11100110100
ENTITY	hermosa	14102	11100110100
ENTITY	irving	14281	11100110100
ENTITY	bristol	14808	11100110100
UNCLEAR	taj	15722	11100110100
ENTITY	fulton	16628	11100110100
ENTITY	bradford	17809	11100110100
ENTITY	primera	18380	11100110100
ENTITY	tg	19926	11100110100
ENTITY	dwntwn	20342	11100110100
ENTITY	northwestern	20413	11100110100
ENTITY	rumba	23287	11100110100
ENTITY	pootie	23515	11100110100
ENTITY	chivas	24292	11100110100
ENTITY	brooklyn	2525	11100110100
ENTITY	queens	3277	11100110100
ENTITY	harlem	3812	11100110100
ENTITY	mayo	4204	11100110100
ENTITY	kansas	4527	11100110100
ENTITY	uptown	5324	11100110100
ENTITY	rio	6936	11100110100
ENTITY	boise	9679	11100110100
ENTITY	perez	9886	11100110100
ENTITY	phx	10169	11100110101
ENTITY	vancouver	10323	11100110101
ENTITY	daytona	10477	11100110101
ENTITY	clemson	10692	11100110101
ENTITY	barcelona	11065	11100110101
ENTITY	ghana	11438	11100110101
ENTITY	cancun	11674	11100110101
ENTITY	greece	13284	11100110101
ENTITY	portugal	14040	11100110101
ENTITY	laguna	14504	11100110101
ENTITY	jerz	14649	11100110101
ENTITY	purdue	15142	11100110101
ENTITY	iran	15671	11100110101
ENTITY	n.o.	15898	11100110101
ENTITY	indonesia	16432	11100110101
ENTITY	liverpool	16539	11100110101
ENTITY	atl	1694	11100110101
ENTITY	vienna	17866	11100110101
ENTITY	uruguay	18579	11100110101
ENTITY	hk	18901	11100110101
ENTITY	joplin	19400	11100110101
ENTITY	usf	19899	11100110101
ENTITY	libya	20029	11100110101
ENTITY	honduras	20927	11100110101
ENTITY	pakistan	20983	11100110101
ENTITY	italia	22060	11100110101
ENTITY	destin	29029	11100110101
ENTITY	haiti	3914	11100110101
ENTITY	japan	4261	11100110101
ENTITY	kentucky	4450	11100110101
ENTITY	oregon	5265	11100110101
ENTITY	spain	5399	11100110101
ENTITY	brazil	5850	11100110101
ENTITY	germany	6139	11100110101
ENTITY	auburn	7003	11100110101
ENTITY	soho	7741	11100110101
ENTITY	bmore	8262	11100110101
ENTITY	syracuse	8591	11100110101
ENTITY	baylor	9367	11100110101
ENTITY	iraq	9565	11100110101
ENTITY	egypt	9622	11100110101
ENTITY	argentina	9957	11100110101
OTHERISSUE	sep	14732	11100110110
OTHERISSUE	july	1507	11100110110
OTHERISSUE	june	1722	11100110110
OTHERISSUE	c/o	17444	11100110110
OTHERISSUE	april	1857	11100110110
OTHERISSUE	apr	18991	11100110110
OTHERISSUE	march	1936	11100110110
OTHERISSUE	jun	21352	11100110110
OTHERISSUE	august	2440	11100110110
OTHERISSUE	jul	27527	11100110110
OTHERISSUE	october	2861	11100110110
OTHERISSUE	december	3053	11100110110
OTHERISSUE	november	3182	11100110110
OTHERISSUE	september	3215	11100110110
OTHERISSUE	january	3411	11100110110
OTHERISSUE	feb	3702	11100110110
OTHERISSUE	jan	3859	11100110110
OTHERISSUE	dec	4099	11100110110
OTHERISSUE	oct	4146	11100110110
OTHERISSUE	sept	4194	11100110110
OTHERISSUE	nov	4320	11100110110
OTHERISSUE	february	4897	11100110110
OTHERISSUE	aug	4996	11100110110
OTHERISSUE	mar	9358	11100110110
OTHERISSUE	2010	1334	111001101110
OTHERISSUE	2014	14136	111001101110
OTHERISSUE	2012	1641	111001101110
OTHERISSUE	2011	1734	111001101110
OTHERISSUE	2016	18176	111001101110
OTHERISSUE	2015	21020	111001101110
OTHERISSUE	2009	3817	111001101110
OTHERISSUE	2013	7856	111001101110
ENTITY	vt	15252	111001101111
ENTITY	tenn	18166	111001101111
ENTITY	jenna	10017	111001110
ENTITY	dwayne	10132	111001110
ENTITY	evelyn	10204	111001110
ENTITY	chrissy	10279	111001110
ENTITY	serena	10391	111001110
ENTITY	angelina	10393	111001110
ENTITY	vinny	10443	111001110
ENTITY	juelz	10511	111001110
ENTITY	carmelo	10705	111001110
ENTITY	heidi	10733	111001110
ENTITY	fiona	10757	111001110
ENTITY	otis	10910	111001110
ENTITY	colt	11061	111001110
ENTITY	jermaine	11298	111001110
ENTITY	haley	11319	111001110
ENTITY	patti	11330	111001110
ENTITY	trent	11341	111001110
ENTITY	alvin	11815	111001110
ENTITY	herman	11988	111001110
ENTITY	derwin	12007	111001110
ENTITY	kel	12291	111001110
ENTITY	janelle	12298	111001110
ENTITY	foxy	12490	111001110
ENTITY	kourtney	12578	111001110
ENTITY	kendall	12579	111001110
ENTITY	elton	12849	111001110
ENTITY	brandi	12901	111001110
[truncated: 2,867 more rows]
